# Supplementary material for: Amylose Inter-Chain Entanglement and Inter-Chain Overlap Impact Rice Quality
Source: Foods. 2022 May 23;11(10):1516. doi: 10.3390/foods11101516 (PMC9141181; doi:10.3390/foods11101516)
Supplement: Supplementary file 1 [file foods-11-01516-s001.zip]

Archive with 1 entries (1 files):
- foods-1709539-supplementary.pdf
